# Supplementary material for: Light Effects on Behavioural Performance Depend on the Individual State of Vigilance
Source: PLoS One. 2016 Nov 7;11(11):e0164945. doi: 10.1371/journal.pone.0164945 (PMC5098788; doi:10.1371/journal.pone.0164945)
Supplement: S1 Data — (XLS) [file pone.0164945.s002.xls]

## Sheet: Sheet1
Subject	MEQ	Cronotipo	SueñoAzul	SueñoControl	MEQAZUL	MEQCONTROL	HSUEÑOAZUL	HSUEÑOCONTROL	HAWAKEAZUL	HAWAKECONTROL	ROOMTEMPVARAZUL1	ROOMTEMPVARCONTROL	SueñoMean	LuzSes1	LightEffect_PVT	PRE_PVT	DPG_PRE	PROX_PRE	RT_PVT_A-PRE	RT_PVT_A-POST	RT_PVT_C-PRE	RT_PVT_C-POST	Az_RT_Bl_1	2	3	Az_RT_Bl_4	Ct_RT_Bl_1	2	3	Ct_RT_Bl_4	Az_ACC_Bl1	2	3	Az_ACC_Bl4	Ct_ACC_Bl_1	2	3	Ct_ACC_Bl_4	Az_Dtl_Bl_1	2	3	Az_Dtl_Bl_4	Ct_Dtl_Bl_1	2	3	Ct_Dtl_Bl_4	Az_Prxl_Bl_1	2	3
2	56	matutino	510	537	51	56	8.95	8.5	14.0833	13.6333	1.6	1.6	523.5	Penumbra	0.000394826	0.000929574	1.59	-0.926667	0.00347706	0.00307492	0.00254748	0.00254017	582.137	554.617	591.933	531.816	755.208	750.896	706.085	664.179	0.858	0.772	0.682	0.71	0.908	0.847	0.802	0.776	-0.03	0.31	0.36	0.29	-0.16	0.3	0.39	0.38	0.22	0.18	-0.04
3	51	matutino	430	490	53	55	7.16667	8.16667	12.7667	13.25	1.6	1.5	460	Azul	6.57215e-05	-0.000169629	0.0111111	1.32222	0.00320389	0.00289413	0.00337351	0.00312948	634.896	656.508	625.261	619.207	599.094	579.301	560.474	563.727	0.849	0.875	0.888	0.933	0.863	0.912	0.824	0.845	-0.03	-0.43	-0.38	-0.47	-0.2	0.11	0.38	-0.02	0.07	0.01	-0.04
4	55	matutino	490	510	45	49	8.5	8.16667	13.8333	11.9667	1.4	2	500	Penumbra	-0.00012806	-0.000166685	-1.7	0.9	0.00308574	0.00276735	0.00325242	0.00280598	536.705	559.285	543.765	509.127	632.41	617.85	576.341	517.411	0.917	0.85	0.912	0.865	0.797	0.813	0.791	0.652	0.3	0.89	0.85	0.73	-0.01	0.03	0.06	0.04	0.06	0.06	0.09
5	49	vespertino	470	375	50	51	6.25	7.83333	13.9833	11.5833	2.4	1.2	422.5	Penumbra	-0.000618244	0.000240173	-2.88	-1.14	0.00315685	0.00291218	0.00291668	0.00205376	546.788	522.762	533.416	519.555	605.135	600.852	611.344	590.913	0.784	0.631	0.593	0.582	0.852	0.716	0.65	0.623	-0.25	-0.76	-0.88	-1.23	-0.24	0.03	0.23	0.54	0.59	0.9	1.11
6	53	matutino	475	470	39	61	7.91667	7.83333	12.8833	12.8	1.1	1.7	472.5	Azul	-0.000173927	6.58522e-05	1.925	-1.275	0.00397167	0.0035916	0.00390582	0.00335182	589.842	575.148	491.334	553.404	572.357	525.399	560.93	475.012	0.797	0.685	0.408	0.477	0.805	0.492	0.655	0.485	-0.59	-0.22	-0.23	-0.63	0.21	0.19	-0.17	-0.33	0.2	0.73	0.85
7	51	matutino	430	445	48	54	7.41667	7.16667	13.2833	13.4333	1	1.8	437.5	Penumbra	-0.000469878	-0.000225078	-0.1	-0.9	0.00340255	0.00321759	0.00362763	0.00297279	521.793	529.633	583.154	542.904	567.444	550.921	537.457	508.873	0.97	0.937	0.88	0.904	0.924	0.798	0.846	0.823	0.43	0.66	0.31	-0.03	0	0.28	0.46	0.23	0.55	0.84	0.82
9	61	matutino	555	525	43	51	8.75	9.25	14.25	14.2167	2	2	540	Penumbra	-5.29072e-05	-0.000134977	-1.2	1	0.00303558	0.00276796	0.00317056	0.00285003	554.292	565.141	575.62	527.077	596.007	602.43	549.475	525.336	0.461	0.526	0.55	0.405	0.63	0.614	0.564	0.334	0.27	0.23	0.18	0.38	-0.58	-0.42	-0.08	-0.34	0.33	0.52	0.53
10	45	vespertino	455	425	48	48	7.58333	7.08333	12.3833	12.4	2	1.2	440	Azul	0.000395034	0.000259713	1	-0.45	0.00369146	0.00346273	0.00343174	0.00359805	627.085	646.885	662.558	609.518	566.394	569.969	531.42	501.713	0.628	0.547	0.555	0.511	0.723	0.628	0.445	0.398	-0.56	-0.95	-1.74	-2.6	-1.33	-1.49	-1.8	-2.52	0.03	0.08	0.08
11	54	matutino	455	475	58	49	7.91667	7.58333	12.9667	13.0167	1.3	1.1	465	Penumbra	0.000148968	0.000399547		-2.7	0.00417655	0.00391539	0.003777	0.00366481	438.555	419.848	411.933	410.695	519.118	497.205	460.315	442.51	0.848	0.814	0.767	0.773	0.803	0.706	0.625	0.655	-0.36	-0.22	0.66	2.05	0.32	1.23	2	2.23	0.71	1.1	1.15
13	50	vespertino	485	490	56	40	8.08333	8.16667	14.2167	13.5167	1.7	1.5	487.5	Azul	-0.000199341	0.000142528	2.1	0.1	0.00413615	0.00373988	0.00399362	0.00339801	583.195	567.558	560.739	578.752	524.972	580.458	605.112	625.44	0.785	0.761	0.677	0.734	0.698	0.654	0.613	0.659	-0.37	0.17	0.33	0.44	0.58	1.51	1.67	1.58	0.18	0.22	0.1
15	51	matutino	495	450	45	50	7.5	8.25	12.1333	12.3833	1	1.6	472.5	Penumbra	0.00024103	0.000141551	0.94	-0.99	0.0040755	0.003394	0.00393395	0.00349348	400.524	429.015	428.729	415.258	439.703	430.949	447.451	434.852	0.882	0.81	0.74	0.791	0.699	0.594	0.54	0.604	-0.87	-0.48	-0.58	-0.74	-0.23	0.08	-0.14	-0.02	0.02	-0.15	-0.16
18	39	vespertino	415	460	47	42	6.91667	7.66667	13.0833	12.3167	1.2	1.7	437.5	Azul	0.00044815	0.000422493	2.8	-0.733333	0.00379097	0.00329152	0.00336848	0.00331718	533.314	510.011	512.619	519.476	629.401	686.861	657.984	656.421	0.744	0.597	0.576	0.572	0.911	0.892	0.893	0.915	-1.08	-0.69	-0.79	-1.16	-0.41	-0.52	-0.53	-0.44	0.12	0.22	0.27
19	48	vespertino	465	450	56	50	7.75	7.5	11.6667	12.55	1.5	1.7	457.5	Azul	0.000261952	0.000606675	-0.133333	0.6	0.0031018	0.00264458	0.00249513	0.00229986	624.77	627.019	592.022	524.028	648.281	670.738	612.247	597.754	0.812	0.799	0.562	0.451	0.777	0.71	0.715	0.739	-0.02	0.36	0.34	0	0.02	0.37	0.54	0.48	0.04	0.04	0.03
20	43	vespertino	415	435	57	48	6.91667	7.25	13.9833	13.7167	1.8	2	425	Azul	2.91239e-05	0.000243697		0.15	0.00368346	0.00344356	0.00343976	0.00322899	572.223	515.354	480.32	471.772	494.697	486.145	483.228	454.708	0.893	0.762	0.614	0.556	0.871	0.769	0.77	0.731	-0.68	0.87	1.66	1.63	0.48	0.8	0.88	0.96	0.61	0.53	0.48
23	48	vespertino	410	390	56	48	6.83333	6.5	12.6	13.0833	1.7	1.6	400	Azul	-0.000212405	-0.000288284	0.533333	-0.666667	0.00294841	0.00286878	0.00323669	0.00294466	702.733	650.868	582.355	560.466	614.03	586.832	559.177	552.8	0.908	0.744	0.733	0.675	0.853	0.76	0.683	0.804	0.29	0.34	0.22	0.08	0.28	0.33	0.18	0.12	0.24	0.55	0.67
[truncated: 45 more columns]
